# Supplementary material for: Testicular toxicity following chronic codeine administration is via oxidative DNA damage and up-regulation of NO/TNF-α and caspase 3 activities
Source: PLoS One. 2020 Mar 13;15(3):e0224052. doi: 10.1371/journal.pone.0224052 (PMC7069647; doi:10.1371/journal.pone.0224052)
Supplement: S1 Data — (XLSX) [file pone.0224052.s001.xlsx]

## Sheet: Sheet1
				ALP	ACP	LDH	GGT	Total protein (g/L)	Glucose (mg/dl)								Serum LH (mIU/ml)	Serum FSH (mIU/ml)	Serum testosterone (ng/ml)	Testicular testosterone (ng/ml)	Serum oestrogen (pg/ml)				Testosterone/LH	Testosterone/Oestrogen					NO	MDA (nmol/ml)	AGE (x 100 ng/ml)	H2O2 (µmol/L)	MPO (x 10 U/mg)	SOD (x 100 U/mg)	CAT (x100 U/mg)	GSH (x 10 µmol/g)	GPx (x 100 U/mg)	GST (x 100 U/g)	8OHdG (ng/ml)	Caspase 3 (ng/mg)		Caspase 3 (ng/mg)					NO (nmol/ml)
			Control	16.5	12.29	70.6	30.13	58.96	15.29							Control	4.65	4.14	8.28	8.16	9.26			Control	1.85	0.9				Control	36.14	5.74	6.94	12.13	6.17	9.36	4.38	12.06	4.59	4.26	7.35	0.87		0.87			Control		36.14
			Low-dose codeine	23.34	15.26	81.84	34.17	61.29	17.55							Low-dose codeine	5.02	5.29	6.29	6.16	8.07			Low-dose codeine	1.31	0.79				Low-dose codeine	57	7.57	7.94	14.05	8.32	8.94	3.85	9.25	3.89	3.67	10.12	2.62		2.62			Low-dose codeine		57
			High-dose codeine	24.97	15.23	85.57	38.84	63.71	18.79							High-dose codeine	6.38	5.93	5.45	5.33	7.13			High-dose codeine	0.84	0.77				High-dose codeine	81.71	8.92	8.21	15.1	9.14	7.89	3.18	7.18	3.17	2.9	12.54	4.62		4.62			High-dose codeine		81.71
[truncated: 3 more columns]
